# Supplementary material for: Cannabinoid non-cannabidiol site modulation of TRPV2 structure and function
Source: Nat Commun. 2022 Dec 5;13:7483. doi: 10.1038/s41467-022-35163-y (PMC9722916; doi:10.1038/s41467-022-35163-y)
Supplement: Supplementary file 4 — Source Data [file 41467_2022_35163_MOESM4_ESM.xlsx]

## Sheet: Figure 1c,d,e,f
Fig. 1. C16 evoked TRPV2 responses are amplified by probenecid.
	Fig. 1c (rTRPV2)						Fig. 1c (rTRPV2)
		Vehicle (Probenecid) △Ratio F340/F380						Probenecid 1mM △Ratio F340/F380
	C16 conc. -log (M)	Data 1	Data 2	Data 3	Data 4		C16 conc. -log (M)	Data 1	Data 2	Data 3	Data 4
	4.0	106.6	277.5	67.4	158.2		4.0	201.6	292.6	241.6	211.8
	4.5	11.8	118.1	2.7	35.9		4.5	148.1	196	133	162.9
	5.0	-2	0.2	-2.6	-0.1		5.0	35.4	62.8	48	31.7
	5.5	0.5	-1.7	0.5	-0.3		5.5	10	9.3	15.7	3.7
	6.0	-0.4	-0.8	-4.1	-0.4		6.0	3.7	2.1	17.5	-0.1
	6.5	0.2	-0.2	-0.5	0.3		6.5	1.1	-2.3	23.1	-0.6
	7	0.5	0.2	0.5	-0.1		7	4.1	-1.2	32.3	-1.2
	Fig. 1d (mTRPV2)						Fig. 1d (mTRPV2)
		Vehicle (Probenecid) △Ratio F340/F380						Probenecid 1mM △Ratio F340/F380
	C16 conc. -log (M)	Data 1	Data 2	Data 3			C16 conc. -log (M)	Data 1	Data 2	Data 3
	4.0	41.9	107.1	30.8			4.0	178.8	233.8	174.2
	4.5	7.1	9.1	3.9			4.5	129.8	162.6	112.9
	5.0	1.2	-1.2	1			5.0	40.6	41.4	40.8
	5.5	-0.6	0.6	1.8			5.5	14.2	10.7	4.4
	6.0	0.7	1.1	8.6			6.0	2.5	8.7	2
	6.5	-0.7	0.5	2.1			6.5	1.3	5.1	-3.6
	7	1.7	0.8	2.5			7	0.2	4.3	6.9
	Fig. 1e (hTRPV2)						Fig. 1e (hTRPV2)
		Vehicle (Probenecid) △Ratio F340/F380						Probenecid 1mM △Ratio F340/F380
	C16 conc. -log (M)	Data 1	Data 2	Data 3	Data 4		C16 conc. -log (M)	Data 1	Data 2	Data 3	Data 4
	4.0	47.4	82.1	39.8	68		4.0	117.2	136.7	148.9	185.5
	4.5	5.7	3	3.8	4		4.5	32.3	25.6	37	72
	5.0	0.7	-0.5	0.1	-0.3		5.0	3.9	0.6	2.7	7.2
	5.5	0.6	0.4	-0.5	-0.1		5.5	0.6	0.1	1.8	3
	6.0	1.5	1.2	2.4	0.4		6.0	1.2	-1.1	0	3.4
	6.5	2.1	0.8	2.9	1.6		6.5	1.7	-0.3	2.2	3.8
	7	2.2	-0.3	2.4	1.8		7	1.1	-0.8	3.1	4
	Fig. 1f (HEK293)						Fig. 1f (HEK293)
		Vehicle (Probenecid) △Ratio F340/F380						Probenecid 1mM △Ratio F340/F380
	C16 conc. -log (M)	Data 1	Data 2	Data 3	Data 4		C16 conc. -log (M)	Data 1	Data 2	Data 3	Data 4
	4.0	14.6	13.3	18.9	10.3		4.0	11.6	11.7	16	8.4
	4.5	5.8	4	7.2	1.6		4.5	2.8	4.9	6.5	-1.4
	5.0	0.1	-1.8	-2.3	-1.8		5.0	-0.3	-1.1	-1.8	-2.5
	5.5	2.2	-1.1	-1.8	-0.5		5.5	-2.5	-1.2	-1.1	-4.1
	6.0	1.7	-1.4	-1.9	-1		6.0	-1	-2.7	-2.1	-4.3
	6.5	1.1	-1.2	-1.9	-0.1		6.5	-1.5	-2.1	-3.1	-3.3
	7	4.3	-1.6	-1.2	-0.3		7	-2.1	-2	-1.9	-3.7

## Sheet: Figure 2b,d,e,f
Fig. 2. Synergistic effects of C16 and probenecid on rat TRPV2 currents in HEK293T cells.
Fig. 2b	Statistical summary of the peak currents (open and blue circles) in (a), induced by probenecid (Prob) and probenecid with C16 (Prob+C16) at +100 mV and -100 mV.																Fig. 2d
																		Peak Current (pA)				Peak Current (pA)
																		Prob	Veh+Prob		Data 1	Prob	C16+Prob
	25°C	control			42°C	Prob				Prob+C16							Data 1	549.754	447.5		Data 2	51.9006	1131.9
	-100 mV	+100 mV	-100 mV	+100 mV		-100 mV	+100 mV	-100 mV	+100 mV		-100 mV	+100 mV	-100 mV	+100 mV			Data 2	1042.36	627.5		Data 3	104.402	2426.3
# response	I.		II.			I.		II.			I.		II.				Data 3	238.73	582.5		Data 4	466.899	11670.6
data 1 (pA)	-61.9739	39.614	-53.006	34.6012		-319.246	707.572	-324.7	677.626								Data 4	180.055	130		Data 5	26.3002	1250.6
data 2	-88.3828	86.8636	-85.8561	104.019		-1270.02	2549.76	-1501.89	2748.76		-3006.9	4338.03	-2928.01	3844.14			Data 5	417.019	433.7		Data 6	303.055	991.9
data 3						-465.015	1173.2	-451.49	1522.18		-1155.1	2371.36	-1294.07	2906.4			Data 6	848.214	475			1078.09	20260.6
data 4						-580.555	1089.87	-452.791	1084.55		-1073.05	1774.12	-1728.97	2176			Data 7	1715.52	1149.4
data 5						-645.854	1295.39	-672.684	1404.13		-1525.96	2964.42	-2336.81	3680.74			Data 8	1834.35	1383.1
data 6						-147.593	342.483	-197.144	351.594		-803.671	1233.98	-866.852	1194.87			Data 9	235.651	481.2
																		Peak Current (pA)
Fig. 2e	The TRPV2 inhibitor valdecoxib (100 µM) inhibited outward and inward currents evoked by the combined application of probenecid and C16																Fig. 2f	Vehicle	RR
																	Data 1	10412.5	64.4
-100 mV	baseline	Prob+C16	Prob+C16+Valdecoxib			+100 mV	baseline	Prob+C16	Prob+C16+Valdecoxib								Data 2	983.1	12.5
data 1 (pA)	-75.887	-970.052	-278.422				210.284	1956.74	593.419								Data 3	6985	391.2
data 2	-154.359	-238.678	-55.6972				92.2311	443.332	92.0914								Data 4	2821.2	22.5
data 3	-66.9982	-415.331	-93.5831				116.355	958.139	151.482								Data 5	4811.9	-25
																	Data 6	474.4	30
																	Data 7	2154.4	-6.9
																	Data 8	1155.6
																	Data 9	156.3

## Sheet: Figure 3a,b,c,d
Fig. 3. C16 and probenecid are synergistic activators of rat and human mast cells.
Fig. 3a	△Ratio F340/F380 (peak)					△Ratio F340/F380 (peak)								Fig. 3b	△Ratio F340/F380 (peak)
	Data 1	Data 2	Data 3			Data 1	Data 2	Data 3	Data 4						Veh/Veh+Prob	Veh/CAP+Prob	Veh/MO+Prob	Veh/C16+Prob	RR/C16+Prob	CPZ/C16+Prob	HC/C16+Prob
C16 conc. -log (M)				Probenecid conc. -log (M)										Data 1	100			369.3	77.3	386.8	356.4
2.0					2.0	1.49559	2.23841	2.9904	3.39357					Data 2	100	95	93.4	342.2	193.4	352.2	326.4
2.5					2.5	0.230575	0.275477	0.297	0.464751					Data 3	100	89.3	110.5	373.9	76.6	382.2	410
3.0					3.0	0.0348623	0.0290976	0.0368958	0.0361688					Data 4	100	94.6	100.5	312.2	82.4	329.3	311.9
3.5					3.5	0.0209018	0.025256	0.0158512	0.022101
4.0	0.269406	1.13975	0.600427		4.0	0.0405016	0.0308041	0.0211306	0.044729
4.5	0.017596	0.0170009	0.0601559		4.5	0.0346567	0.0205935	0.0219607	0.0249159
5.0	0.0100403	-0.00260854	0.0405068		5.0	0.0447627	0.0172105	0.0369197	0.0426046
5.5	0.00863029	0.00325034	0.00169253		5.5
6.0	0.0149772	0.00588366	0.00850943		6.0
6.5	0.0119138	0.0108505	-0.00199482		6.5
7	0.00806535	0.0105921	0.0112807		7
										Fig. 3d		Normalized histamine release (RBL)
Fig. 3c	Peak Current (pA)		Peak Current (pA)		Peak Current (pA)
	Prob	Veh+Prob	Prob	C16+Prob	Prob	RuR+C16+Prob						Data 1	Data 2	Data 3	Data 4	Data 5
Data 1	97.2	102.8	95.6	2210.6	71.9	60.6				Control		0.258953	0.28972	0.115385	0.383698	0.307002
Data 2	-28.1	11.9	121.2	3025	45.6	13.1				Prob 10 mM		1.07989	1.10047	0.347337	1.42545	1.0377
Data 3	35.6	18.1	110.6	629.4	19.4	-1.9				Prob 10 mM + RuR 10 µM		0.4573	0.574766	0.16213	0.642147	0.468582
Data 4	62.5	56.9	101.3	3974.4	-2.5	1.9				C16 100 µM		0.212121	0.179907	0.086391	0.298211	0.247756
Data 5	142.5	131.9	61.2	1884.4	-95.6	113.8				Prob10 mM + C16 100 µM		1.77961	1.94159	0.665089	2.31809	1.66966
Data 6	33.1	1.2	37.7	1487.5	-9.4	4.4				Prob 10 mM + C16 100 µM + RuR 10 µM		0.545455	0.757009	0.208876	0.771372	0.675045
Data 7	0.6	24.4	8.1	710	-26.2	-6.9
Data 8	-160.6	46.2	57.5	426.2								Normalized histamine release (CBMC)
Data 9			78.7	1993.1
												Data 1	Data 2	Data 3	Data 4	Data 5	Data 6	Data 7
										Control		0.050042	0.115342	0.069071	0.076433	0.184282	0.098434	0.11324
										Prob 10 mM		0.080877	0.168208	0.091173	0.063694	0.333333	0.178971	0.06446
										C16 100 µM		0.042966	0.105731	0.085648	0.050955	0.252033	0.111857	0.060976
										Prob 10 mM + C16 100 µM		1.02814	0.831427	0.696233	0.353503	2.59756	0.47651	0.318815
										Prob 10 mM + C16 100 µM + RuR 10 µM		0.053841	0.292308	0.128472	0.13535	0.517615	0.279642	0.06446

## Sheet: Figure 6e
Fig. 6. Functional validation of the C16 binding site.
Fig. 6e	Concentration-response relationships for C16 activation of the D536E and S526A mutants (current densities in pA/pF), control subtracted
				S526A
	[C16] µM		(pA/pF)						(pA/pF)
		-100 mV	data 1	data 2	data 3	data 4		+100mV	data 1	data 2	data 3	data 4
	30		-79.119	-88.7821	-4.8056	-10.7611			79.2758	77.4183	0.9503	16.6576
	60		-126.928	-132.157	-25.605	-43.602			128.42	122.013	25.6797	53.2945
	100		-210.23	-197.023	-78.5211	-160.049			217.898	202.337	89.1556	177.317
				D536E
	[C16] µM		(pA/pF)							(pA/pF)
		-100 mV	data 1	data 2	data 3	data 4	data 5		+100mV	data 1	data 2	data 3	data 4	data 5
	30		-1.0107	-4.2492	1.1283	-2.5168	5.706			1.4781	2.3972	0.92	3.2289	-4.946
	60		-2.006	4.3663	16.5246	0.7018	7.3609			0.3304	-4.0334	-12.2262	-2.1363	-7.1385
	100		-2.2238	5.3737	11.8942	3.4634	8.3609			2.5599	-4.9235	-6.965	-5.4846	-9.8044

## Sheet: Supplementary Figure 1b
Supplementary Figure 1. C16 activates human TRPV1.
Suppl. Fig. 1b		△Ratio F340/F380
	CAP conc. -log (M)	Data 1	Data 2	Data 3
	6.0	323.563	211.141	202.846
	7.0	301.508	198.177	152.699
	8.0	172.102	144.159	124.043
	9.0	38.5768	22.6739	15.7605
	10.0	11.64	3.26739	2.76546
	11.0	11.3478	1.88859	1.44553
Suppl. Fig. 1b		△Ratio F340/F380
	C16 conc. -log (M)	Data 1	Data 2	Data 3	Data 4
	4.0	113.703	180.039	82.1794	181.679
	4.5	42.255	101.841	41.139	103.721
	5.0	3.23417	25.5814	13.435	13.7405
	5.5	1.98873	10.9884	7.56502	2.20229
	6.0	2.28708	9.02132	7.44933	0.517939
	6.5	2.00347	7.82461	9.89238	0.810878
	7	2.7268	6.12597	13.4709	1.31489
Suppl. Fig. 1b		△Ratio F340/F380
	Control (C16)	Data 1	Data 2
	4.0	15.5593	5.61471
	4.5	3.69831	1.59059
	5.0	0.270904	0.300176
	5.5	0.823729	0.270471
	6.0	0.599435	0.419
	6.5	0.541864	0.601765
	7	0.270113	0.590588

## Sheet: Supplementary Figure 2b
Supplementary Figure 2. Probenecid activates rat, mouse and human TRPV2.
Suppl. Fig. 2b
rTRPV2		△Ratio F340/F380
		Data 1	Data 2	Data 3
	Probenecid conc. -log (M)
	2.0	357.3	353.5	338.9
	2.5	210.8	196.2	188.2
	3.0	28.7	28.3	28.2
	3.5	1.4	0.2	0.6
	4.0	0.3	-0.6	-0.1
	4.5	1.1	-0.1	0.5
	5.0	1	0.3	0.5
Suppl. Fig. 2b
mTRPV2		△Ratio F340/F380
		Data 1	Data 2	Data 3
	Probenecid conc. -log (M)
	2.0	391.2	402.3	480.1
	2.5	262.4	287.4	325.9
	3.0	64.3	80.9	100.6
	3.5	2.1	4.3	8.2
	4.0	-0.6	1.9	0.4
	4.5	0.9	2	0.7
	5.0	0.8	2.3	-0.1
Suppl. Fig. 2b
hTRPV2		△Ratio F340/F380
		Data 1	Data 2	Data 3
	Probenecid conc. -log (M)
	2.0	92.1	81.5	119.8
	2.5	16.7	22.6	23
	3.0	0.1	1	1.3
	3.5	-1	-1.9	-0.6
	4.0	-0.6	-1.6	2.1
	4.5	1.2	-0.1	2.2
	5.0	-0.1	0.9	2.4
HEK293		△Ratio F340/F380
		Data 1	Data 2	Data 3
	Probenecid conc. -log (M)
	2.0	23.1	20	20.7
	2.5	3.8	7.6	4.7
	3.0	-0.3	4.5	2.5
	3.5	-1.7	4.3	1.1
	4.0	-1.3	11.7	0.5
	4.5	-0.4	4.1	1.4
	5.0	-0.2	3.9	1

## Sheet: Supplementary Figure 3c
Supplementary Figure 3. Probenecid activates human TRPV1 and TRPA1.
Suppl. Fig. 3c
hTRPA1		△Ratio F340/F380
		Data 1	Data 2	Data 3	Data 4
	Probenecid conc. -log (M)
	2.0	219.9	333.4	358.4	266
	2.5	194.9	246.4	216.1	171.4
	3.0	125.1	27	5.8	24
	3.5	7.6	1.1	-2	4.3
	4.0	0.5	-0.4	-0.8	2
	4.5	1	0.6	-0.8	2.8
	5.0	0.5	1.3	1	2.8
Suppl. Fig. 3c
hTRPV1		△Ratio F340/F380
		Data 1	Data 2	Data 3	Data 4	Data 5	Data 6
	Probenecid conc. -log (M)
	2.0	244	394.5	306.1	298.5	225.664	324.479
	2.5	204.8	324.3	158.9	247.3	104.558	238.672
	3.0	53.8	205.2	36	83.3	26.3827	164.583
	3.5	2.8	47.9	3	2.9	2.69137	62.3177
	4.0	1.3	14.1	6.2	0.3	1.6073	21.6016
	4.5	-0.7	4.5	7.7	0	0.912389	7.23698
	5.0	0.8	1.8	8.5	0.9	0.823783	3.89844
Suppl. Fig. 3c
Control		△Ratio F340/F380
		Data 1	Data 2	Data 3	Data 4	Data 5
	Probenecid conc. -log (M)
	2.0	27.3	2.8	27.2	22.9	31.6
	2.5	6.5	-1.7	7.3	5.9	6.7
	3.0	0.2	-1.5	0.8	-0.1	0.5
	3.5	-0.2	0.1	0.1	0.7	-1.1
	4.0	0.1	-0.1	0.3	0.7	0.1
	4.5	0.2	-0.2	2.6	0.7	1.3
	5.0	1.4	0.4	3.7	1.2	1.5

## Sheet: Supplementary Figure 4d
Supplementary Figure. Temperature-dependent effects of C16 on rat TRPV2 currents in HEK293T cells.
Suppl. Fig. 4d	Current densities (pA/pF) produced by C16 at +100 and -100 mV, measured at 42 °C
			data 1	data 2	data 3	data 4	data 5	data 6	data 7	data 8	data 9	data 10	data 11	data 12	data 13		Mean	SEM
		[C16] µM
		10	-0.9053														-0.9053	0
		30	-8.8633	-2.1166	-218.706	-78.485	-92.4096	-60.7609	0.5808	-13.2032	-68.5633	-125.334	-27.4175	-78.8737	-31.0424		-61.938	16.9757
		60	--	-22.2327	--	-331.894	-258.091	-128.263	-5.8642	-54.8825	-102.931	-230.916	-66.4545	-220.035	-48.7624		-133.666	32.9394
		100	-98.3576	-72.3048	--	-469.674	-416.797	-232.563	-51.2106	-216.117	-204.305	-150.714	-120.991	--	-363.137		-217.834	42.8131
		[C16] µM
		10	3.2961														3.2961	0
		30	17.7032	6.7721	210.345	91.5512	122.074	76.675	1.2538	16.9707	57.8928	117.445	27.5615	65.2743	39.1405		65.4352	16.4259
		60	--	20.8787	--	323.326	322.267	179.198	18.2951	79.891	93.813	209.915	60.073	207.171	59.9154		143.159	33.7379
		100	136.922	76.8994	--	440.176	500.646	305.89	108.637	275.238	201.493	158.908	104.823	--	377.803		244.312	44.0237

## Sheet: Supplementary Figure 5c
Supplementary Figure 5. Temperature-dependent effects of probenecid on rat TRPV2 currents in HEK293T cells.
Suppl. Fig. 5c	Effects of probenecid on the WT rat TRPV2 at 42 °C
	"+100 mV, 1st resp."
	Probenecid (mM)	Data 1	Data 2	Data 3	Data 4	Data 5				Mean	SEM
	1	0.00478816	0.0170371	0.0194982	0.0151368	0.0585115				0.0229944	0.00922601
	3	0.238683	0.106629	0.0712848	0.0737985	0.164843				0.131048	0.0317591
	10	0.579077	0.542348	0.474666	0.550685	0.588762				0.547108	0.0200504
	30	1	1	1	1	1				1	0
	"+100 mV, 2nd resp."
	Probenecid (mM)	Data 1	Data 2	Data 3	Data 4	Data 5				Mean	SEM
	1	0.078787	0.180652	0.0167255	0.0576933	0.0856125				0.0838941	0.0270086
	3	0.179846	0.246646	0.0471356	0.0690077	0.137991				0.136125	0.0364375
	10	0.693993	0.572114	0.498368	0.266449	0.550141				0.516213	0.0702076
	30	1.10128	0.913052	1.09503	0.839458	1.00162				0.990087	0.0510554
	"-100 mV, 1st resp."
	Probenecid (mM)	Data 1	Data 2	Data 3	Data 4	Data 5				Mean	SEM
	1	0.00380497	0.0158876	0.0124453	0.0124011	0.0471602				0.0183398	0.00747631
	3	0.182393	0.0584581	0.0451079	0.0356882	0.0889946				0.0821283	0.0266342
	10	0.620752	0.562684	0.390723	0.552885	0.548847				0.535178	0.0383714
	30	1	1	1	1	1				1	0
	"-100 mV, 2nd resp."
	Probenecid (mM)	Data 1	Data 2	Data 3	Data 4	Data 5				Mean	SEM
	1	0.116643	0.170995	0.0145605	0.0512877	0.0770419				0.0861056	0.026974
	3	0.127232	0.200835	0.0185941	0.0503338	0.0935886				0.0981167	0.0316435
	10	0.639561	0.528668	0.362044	0.216991	0.431435				0.43574	0.0719304
	30	1.05129	0.962725	1.04526	0.822567	0.928812				0.96213	0.0420995

## Sheet: Supplementary Figure 6a
Supplementary Figure 6. Synergistic effect of C16 and probenecid on rat TRPV2 heat-induced currents in HEK293T cells.
Suppl. Fig. 6a	Average heat-induced currents measured from 16 cells expressing rat TRPV2
		Current (pA)
	Temperature °C	Data 1	Data 2	Data 3	Data 4	Data 5	Data 6	Data 7	Data 8	Data 9	Data 10	Data 11	Data 12	Data 13	Data 14	Data 15	Data 16
	24.25
	24.5
	24.75
	25
	25.25		-123.808
	25.5		-123.926					-63.0576
	25.75	-38.9726	-124.482					-63.356
	26	-38.1464	-124.726					-63.4687
	26.25	-35.6636	-124.967	-127.447			-33.4015	-64.2227
	26.5	-31.2453	-125.401	-127.416		-31.2286	-33.0999	-64.9799	-131.635		-40.2886
	26.75	-32.9759	-126.207	-127.51	-39.2047	-31.5136	-32.9848	-64.0349	-132.869	-308.939	-40.097
	27	-35.7466	-127.783	-127.171	-39.4741	-31.6191	-33.544	-63.2733	-131.758	-309.518	-40.129	-223.07	-114.032	-78.8267
	27.25	-37.2134	-128.451	-127.47	-40.0799	-31.501	-34.0617	-63.5051	-128.514	-306.459	-40.6055	-218.959	-113.862	-79.1873
	27.5	-38.7933	-128.671	-128.079	-40.2886	-31.9724	-34.8474	-65.7294	-130.52	-304.241	-40.3418	-210.776	-113.746	-79.7393
	27.75	-37.6009	-129.083	-128.065	-40.5994	-31.9862	-35.2535	-66.2493	-133.534	-310.071	-40.2226	-204.046	-113.734	-79.1844			-39.7776
	28	-36.7206	-129.782	-128.513	-40.9787	-32.7103	-35.8433	-65.6908	-132.342	-310.246	-40.1921	-207.555	-113.93	-78.5464	-21.0232		-40.3126
	28.25	-35.919	-130.752	-129.624	-41.2157	-33.1493	-36.1314	-67.1961	-132.496	-310.998	-39.6671	-211.855	-113.803	-78.8519	-21.0108		-40.8579
	28.5	-36.6817	-131.305	-130.87	-41.9146	-32.1404	-35.594	-68.0085	-134.301	-316.087	-39.1966	-213.745	-113.829	-79.3701	-21.259	-18.9654	-41.0425
	28.75	-37.7667	-131.957	-131.291	-42.8967	-31.2854	-36.4731	-67.5942	-132.517	-316.135	-39.5113	-215.66	-113.85	-80.4742	-21.5217	-18.7686	-40.7349
	29	-38.7588	-131.939	-131.194	-43.5563	-32.8048	-37.4034	-66.9097	-132.266	-313.993	-40.2872	-216.152	-114.535	-81.0535	-21.2926	-18.6142	-39.4943
	29.25	-40.4901	-131.889	-131.757	-43.7859	-33.2383	-37.4517	-67.8136	-134.594	-317.361	-41.013	-221.174	-115.146	-81.6383	-22.6004	-19.1528	-37.7333
	29.5	-42.5341	-132.346	-131.425	-44.1769	-31.7682	-38.0336	-68.0367	-135.578	-318.838	-41.6797	-225.735	-115.46	-82.3895	-22.7266	-20.0886	-37.6154
	29.75	-43.3441	-132.828	-133.313	-44.5245	-32.2519	-38.6113	-68.5175	-134.746	-320.791	-42.3959	-224.745	-116.133	-82.3703	-20.6051	-19.9313	-37.7399
	30	-42.7114	-133.822	-136.158	-44.3999	-33.2453	-38.6811	-70.1242	-133.296	-324.839	-43.1796	-221.768	-116.963	-82.0954	-19.101	-19.3108	-38.0887
	30.25	-42.8386	-134.78	-138.023	-43.4365	-34.2098	-39.5974	-70.5299	-134.513	-326.173	-43.1189	-223.257	-118.217	-81.9114	-19.4817	-19.1173	-38.9562
	30.5	-42.6851	-134.427	-138.91	-43.2234	-36.8291	-39.8525	-69.8238	-137.774	-331.137	-42.043	-221.021	-119.29	-82.5754	-19.8889	-18.9073	-39.1204
	30.75	-42.6393	-133.752	-139.743	-44.0804	-37.1189	-39.646	-69.9902	-138.581	-335.601	-41.1177	-210.331	-120.115	-84.5105	-19.5892	-19.3577	-38.7112
	31	-42.1444	-134.831	-140.319	-44.9736	-33.6045	-40.8409	-71.8632	-139.934	-337.078	-41.043	-204.479	-121.218	-85.6109	-19.8925	-19.6737	-38.6479
	31.25	-42.6369	-135.68	-141.085	-44.9873	-32.3626	-41.6756	-72.6546	-143.318	-344.643	-41.4855	-213.859	-120.577	-86.3248	-19.7661	-19.5722	-40.4821
	31.5	-44.539	-136.056	-143.328	-45.2251	-32.6511	-42.1699	-71.0554	-144.921	-347.175	-41.7691	-221.002	-119.684	-86.7252	-19.6609	-19.9715	-42.5642
	31.75	-46.7979	-136.663	-142.562	-45.9155	-32.6925	-43.0475	-69.8831	-143.298	-347.266	-41.5106	-226.837	-120.971	-86.9959	-20.1742	-20.5163	-41.4707
	32	-47.7604	-138.036	-141.306	-46.6184	-32.303	-43.3384	-70.8704	-142.783	-353.413	-40.9477	-235.319	-123.546	-87.186	-19.8657	-20.0856	-40.5297
	32.25	-43.5542	-140.861	-142.591	-47.5693	-33.2013	-42.7754	-71.9777	-145.503	-359.034	-41.2767	-230.916	-125.73	-87.8098	-19.7134	-19.9434	-42.2091
	32.5	-43.437	-140.954	-142.981	-48.1362	-35.1489	-42.7081	-72.3054	-145.098	-360.142	-41.9441	-222.605	-126.987	-90.1312	-22.3773	-20.3168	-41.2507
	32.75	-41.4447	-139.93	-142.011	-48.2986	-34.6575	-42.975	-72.5864	-144.073	-362.522	-42.7335	-224.426	-127.537	-91.3526	-25.6801	-20.2338	-41.3108
	33	-39.5499	-141.066	-141.566	-48.5233	-34.0872	-43.0609	-71.3344	-147.573	-363.997	-43.653	-240.209	-126.774	-91.5351	-25.8551	-20.2912	-42.9413
	33.25	-42.3615	-142.847	-141.53	-47.7566	-33.7529	-43.0604	-70.4698	-148.15	-359.726	-44.1936	-244.827	-125.338	-91.8564	-25.4119	-20.6142	-44.8179
	33.5	-41.3615	-144.051	-142.62	-46.9986	-35.3207	-43.8227	-71.5938	-148.116	-361.581	-43.6052	-239.124	-125.215	-92.5658	-25.7471	-20.4366	-47.2625
	33.75	-41.6951	-145.285	-144.827	-48.468	-36.59	-44.3637	-73.318	-148.516	-370.428	-42.7921	-239.71	-125.466	-95.013	-26.638	-20.3415	-47.8211
	34	-46.3676	-147.534	-146.892	-49.6565	-35.846	-43.8067	-72.9871	-149.28	-376.051	-43.0897	-235.716	-126.092	-96.399	-27.0365	-20.5392	-48.2403
	34.25	-51.3126	-147.362	-146.239	-49.1362	-35.8196	-43.8318	-72.6121	-149.547	-377.357	-43.6263	-233.136	-127.196	-97.1431	-26.8471	-20.6507	-48.6539
	34.5	-49.3451	-146.773	-145.61	-49.3057	-36.2164	-44.9635	-74.6656	-147.43	-377.239	-44.0587	-236.761	-126.739	-98.1611	-27.1078	-21.1479	-49.3123
	34.75	-44.7325	-146.552	-146.609	-50.2927	-35.554	-45.2304	-75.5982	-146.715	-377.631	-44.5611	-241.579	-127.056	-97.2119	-27.8833	-21.675	-49.4625
	35	-43.9923	-145.954	-147.516	-51.3915	-35.895	-44.7602	-76.2788	-146.748	-383.321	-44.8662	-248.074	-128.364	-99.5654	-28.826	-21.9596	-51.1626
	35.25	-39.1225	-148.133	-149.605	-52.2625	-37.8586	-44.2514	-76.6159	-148.389	-384.989	-44.5449	-246.933	-130.291	-103.48	-29.0283	-22.2251	-51.8834
	35.5	-45.0517	-149.971	-149.618	-52.579	-38.9291	-43.4874	-75.8655	-149.607	-384.794	-43.855	-243.874	-132.61	-103.753	-26.4006	-22.7406	-51.4209
	35.75	-48.3129	-148.771	-146.819	-52.2358	-38.1622	-43.785	-76.5513	-151.561	-393.216	-43.8973	-241.897	-133.016	-104.137	-26.0464	-23.7382	-51.5927
	36	-38.3251	-150.226	-144.493	-52.4753	-35.3472	-44.7496	-77.1354	-155.493	-403.139	-43.9182	-240.09	-134.796	-104.766	-27.8766	-24.2503	-51.8094
	36.25	-32.9245	-154.123	-144.767	-52.4507	-34.0576	-45.8235	-77.1603	-157.379	-406.652	-44.1164	-241.563	-137.299	-107.381	-27.1923	-24.0203	-52.364
	36.5	-31.751	-154.38	-144.375	-53.7294	-34.3113	-46.6932	-78.1843	-154.658	-409.304	-45.0296	-244.567	-138.224	-109.676	-26.0875	-24.0214	-53.7232
	36.75	-34.3401	-154.453	-143.088	-55.0818	-34.9134	-46.9375	-79.1929	-151.83	-414.208	-46.4977	-252.92	-141.216	-109.618	-23.8831	-23.9648	-54.3091
	37	-35.6944	-153.936	-143.711	-54.2501	-35.6351	-47.5937	-79.9652	-154.257	-420.698	-47.4153	-258.955	-144.623	-111.302	-23.5466	-24.1169	-52.5875
	37.25	-38.3556	-151.91	-145.781	-53.9171	-37.0057	-49.1229	-80.5098	-155.511	-420.045	-48.2591	-268.316	-146.283	-114.247	-24.8339	-25.101	-51.1691
	37.5	-46.2176	-152.651	-150.048	-54.7795	-36.9878	-50.3278	-80.6723	-156.398	-413.861	-49.5177	-273.355	-147.868	-115.108	-23.9941	-25.9685	-52.226
	37.75	-48.0138	-152.686	-152.27	-55.0613	-37.2545	-50.7902	-80.8689	-155.73	-417.29	-49.2048	-277.91	-148.746	-115.263	-23.6256	-26.0119	-52.9924
	38	-45.3298	-153.572	-151.282	-54.6397	-38.2977	-51.1468	-82.6016	-155.815	-431.241	-48.5497	-282.126	-150.355	-116.484	-24.3637	-25.5274	-52.5271
	38.25	-45.0376	-157.446	-150.324	-54.985	-39.9364	-50.908	-85.5734	-157.201	-436.388	-49.0364	-277.411	-151.046	-117.782	-24.6328	-25.4996	-51.7377
	38.5	-37.6943	-159.839	-151.14	-54.9374	-40.2613	-51.502	-87.0481	-156.471	-430.309	-49.7049	-270.089	-150.038	-119.776	-24.8476	-26.0136	-52.4318
	38.75	-30.334	-161.299	-152.914	-54.7039	-39.8478	-52.5814	-86.6071	-159.15	-429.128	-50.251	-271.708	-149.688	-123.152	-26.2314	-26.0367	-53.7656
	39	-28.6059	-160.268	-153.069	-55.1924	-41.4823	-53.3239	-86.3999	-159.908	-432.118	-50.3346	-275.462	-150.475	-125.138	-25.6794	-26.1184	-54.3348
	39.25	-27.1415	-158.37	-154.782	-55.9856	-42.8293	-54.1974	-85.6382	-159.6	-437.812	-50.491	-276.394	-150.371	-124.537	-24.4182	-27.0018	-54.0965
	39.5	-26.8492	-161.185	-155.361	-56.6356	-42.4931	-54.6641	-84.7438	-163.119	-445.779	-50.7703	-284.371	-150.902	-123.626	-26.1357	-28.3296	-51.9585
	39.75	-28.8913	-163.764	-154.809	-56.0919	-41.7426	-55.312	-84.7663	-164.669	-452.075	-50.2857	-290.784	-153.08	-124.311	-28.061	-28.3582	-50.2328
	40	-27.704	-163.449	-156.154	-55.8426	-42.3509	-55.6082	-85.2702	-168.29	-454.452	-50.0836	-286.179	-154.141	-125.485	-28.515	-27.3855	-54.9804
	40.25	-26.1486	-164.171	-155.058	-56.5431	-42.3768	-55.3276	-85.9881	-168.347	-457.104	-50.7392	-274.196	-154.055	-126.076	-29.5982	-27.1152	-59.6975
	40.5	-26.205	-165.681	-154.02	-56.9304	-41.6259	-56.0208	-85.7286	-167.245	-463.505	-51.7997	-274.92	-153.92	-127.043	-29.8517	-27.1523	-59.768
	40.75	-25.4094	-166.973	-155.587	-57.6135	-41.984	-57.4799	-84.8864	-173.489	-467.251	-52.1787	-275.354	-154.077	-127.934	-27.7172	-27.8163	-58.7149
	41	-26.2537	-167.792	-158.015	-58.1095	-44.0603	-58.5479	-85.1481	-175.97	-467.412	-51.1131	-274.136	-155.622	-130.295	-29.3308	-28.2507	-59.0293
	41.25	-35.8578	-168.397	-157.393	-58.46	-45.3497	-60.7903	-85.7547	-170.612	-472.858	-50.9211	-288.781	-157.048	-133.654	-32.3382	-28.2306	-60.0205
	41.5	-41.3006	-168.496	-156.915	-59.4587	-45.8769	-61.8076	-85.7073	-165.889	-477.987	-53.049	-289.699	-157.795	-134.753	-32.1189	-28.5541	-60.2796
	41.75	-40.6259	-169.397	-157.696	-60.3483	-45.3784	-60.7254	-85.088	-165.81	-475.275	-53.7501	-285.698	-159.813	-135.179	-30.9711	-29.4557	-60.5824
	42	-45.0358	-170.376	-156.619	-61.8225	-43.9833	-59.5536	-83.4867	-166.095	-479.062	-53.0291	-285.5	-162.163	-136.415	-29.9923	-30.498	-58.4512
	42.25	-39.2978	-172.9	-156.679	-63.4993	-44.9629	-58.4714	-83.584	-167.194	-485.141	-54.2384	-284.93	-162.092	-139.297	-28.8891	-30.2089	-55.524
	42.5	-31.0463	-174.483	-156.792	-63.8446	-46.9813	-60.3142	-86.3294	-174.68	-487.663	-55.7403	-288.661	-163.115	-140.665	-27.43	-30.3015	-56.5032
	42.75	-29.3681	-174.186	-155.525	-66.1907	-49.2045	-61.8928	-87.65	-175.848	-493.11	-56.0754	-289.336	-164.817	-140.602	-27.0426	-30.31	-56.9411
	43	-34.9346	-176.304	-151.743	-67.638	-49.5586	-62.9602	-86.7859	-180.761	-508.511	-56.4164	-290.371	-164.835	-144.234	-27.907	-29.7666	-55.0889
	43.25	-41.8032	-176.671	-147.548	-68.2375	-48.1186	-62.515	-87.5737	-182.671	-510.99	-57.0429	-292.248	-163.833	-148.079	-28.7153	-29.8044	-55.4879
	43.5	-48.7224	-175.484	-144.219	-69.1825	-48.2037	-62.69	-87.5869	-175.354	-507.564	-57.2309	-294.543	-162.738	-148.541	-27.3789	-30.4056	-56.0556
	43.75	-51.2268	-175.889	-145.284	-68.3664	-49.6204	-65.2529	-86.0441	-173.267	-507.648	-56.6871	-294.503	-164.298	-145.054	-23.7908	-30.927	-55.0446
	44	-45.9289	-176.778	-145.41	-68.8567	-50.4585	-65.9729	-86.0637	-175.697	-511.435	-56.4965	-296.669	-166.782	-144.308	-21.4297	-30.6506	-56.1419
	44.25	-34.4001	-176.997	-144.766	-70.1708	-51.209	-65.927	-87.4153	-175.68	-519.514	-56.8054	-307.347	-169.085	-146.162	-22.2895	-30.0451	-59.4555
	44.5	-31.4595	-178.104	-144.383	-71.5069	-50.7982	-66.6965	-89.0776	-174.013	-521.002	-56.7668	-313.17	-170.947	-147.077	-23.9338	-30.179	-61.33
	44.75	-38.2309	-179.069	-143.599	-72.3978	-49.7946	-67.5358	-89.8818	-175.979	-524.024	-56.7594	-311.826	-172.262	-147.028	-26.4381	-30.93	-60.8638
	45	-49.2817	-179.976	-144.008	-74.2309	-50.609	-68.3253	-90.2846	-175.308	-538.284	-57.8393	-318.366	-174.514	-147.774	-29.9772	-31.6177	-57.4748
	45.25	-56.5323	-183.515	-144.865	-75.8906	-51.4442	-69.7663	-91.0143	-173.239	-555.559	-58.3129	-330.45	-176.102	-147.653	-28.6131	-31.4365	-55.8725
	45.5	-57.4717	-183.841	-146.035	-76.0769	-50.9737	-69.4063	-91.7115	-175.988	-562.794	-58.4212	-329.657	-177.087	-148.26	-26.9771	-32.3099	-56.5874
	45.75	-49.2176	-182.664	-144.434	-76.0693	-51.2769	-68.5799	-91.64	-178.501	-562.432	-58.3435	-322.781	-179.688	-149.563	-27.8914	-33.2184	-55.7543
	46	-39.5429	-184.076	-142.078	-78.2495	-52.4778	-69.2846	-91.9894	-175.969	-563.267	-59.286	-331.786	-182.141	-150.168	-28.7889	-33.4858	-54.3758
	46.25	-36.1889	-184.773	-141.636	-79.802	-52.7662	-70.5055	-93.3863	-173.915	-562.71	-60.9	-331.75	-182.567	-150.859	-29.6126	-33.609	-53.654
	46.5	-36.4619	-185.723	-140.313	-80.4917	-53.7596	-72.7086	-93.8807	-174.548	-566.467	-61.8367	-319.423	-182.22	-151.696	-27.0881	-33.4912	-54.3816
	46.75	-34.7842	-185.586	-138.529	-80.5774	-56.1006	-76.4281	-92.739	-174.573	-577.398	-62.6374	-310.935	-183.249	-152.763	-23.5386	-35.3481	-58.9083
	47	-35.5933	-186.961	-138.514	-79.8028	-55.4673	-78.7541	-93.0512	-170.273	-585.767	-63.4641	-301.346	-183.429	-153.386	-25.8847	-37.5001	-63.2424
	47.25	-37.1032	-189.798	-139.19	-80.6944	-54.6911	-80.0242	-94.4522	-167.566	-583.547	-64.6414	-299.95	-185.252	-153.207	-27.0787	-37.8071	-64.5619
	47.5	-38.4087	-191.445	-139.527	-80.6721	-55.4843	-80.6739	-96.6039	-169.352	-584.67	-65.3435	-313.661	-188.569	-153.194	-24.8833	-37.521	-62.4409
	47.75	-44.0355	-191.667	-140.309	-81.8204	-55.6546	-80.4174	-96.9762	-167.716	-595.971	-65.2222	-332.412	-187.713	-155.562	-23.6553	-37.552	-59.7372
	48	-44.6849	-192.439	-141.654	-82.5844	-57.0178	-81.0948	-96.0238	-169.022	-598.955	-64.9754	-356.355	-188.596	-158.501	-23.1936	-38.4827	-57.8919
	48.25	-42.3569	-194.261	-145.81	-83.8175	-58.3482	-82.0909	-95.0247	-170.605	-595.57	-65.0698	-376.752	-189.189	-159.53	-27.7111	-39.4923	-57.0694
	48.5	-43.1265	-195.07	-149.917	-85.927	-59.2954	-84.2576	-94.2726	-168.09	-596.607	-65.3101	-377.413	-189.63	-161.882	-31.9706	-39.3371	-58.0118
	48.75	-44.3433	-195.83	-149.888	-86.5541	-58.2009	-86.0318	-95.5438	-167.89	-600.384	-65.8908	-378.091	-190.892	-162.126	-30.775	-40.1306	-60.9028
	49	-48.0875	-197.283	-147.127	-86.9782	-57.4266	-87.7687	-99.3543	-168.942	-599.392	-65.808	-366.914	-190.77	-161.404	-28.3691	-40.6211	-63.8033
	49.25	-49.4597	-199.767	-144.058	-87.2484	-59.844	-89.5707	-99.6837	-170.248	-606.61	-66.4007	-366.66	-193.951	-162.55	-29.4082	-40.5034	-65.9685
	49.5	-47.476	-203.746	-142.113	-90.4158	-59.7111	-90.2113	-97.4165	-173.597	-618.777	-66.7025	-384.631	-198.544	-162.681	-27.5239	-41.2535	-66.3273
	49.75	-45.1963	-206.208	-142.358	-92.5329	-59.9275	-92.4904	-98.4457	-174.244	-623.805	-66.6337	-393.295	-200.91	-162.658	-24.0174	-41.9753	-63.1973
	50	-51.8328	-207.8	-144.075	-92.0287	-60.2761	-95.4542	-100.228	-171.22	-622.239	-67.98	-402.661	-199.718	-160.927	-23.5964	-43.9134	-61.0406
	50.25	-60.5935	-206.226	-145.791	-94.5805	-60.886	-95.644	-101.021	-171.061	-622.684	-69.1521	-397.479	-199.757	-159.479	-23.4983	-46.2767	-65.7567
	50.5	-59.5819	-205.27	-147.325	-100.068	-61.8459	-97.2192	-100.614	-172.832	-629.909	-70.3512	-394.196	-201.554	-160.477	-24.5037	-46.8318	-70.5126
	50.75	-61.6236	-207.257	-147.987	-102.344	-62.7231	-99.7608	-99.2426	-177.877	-637.848	-71.3002	-408.692	-204.037	-161.744	-24.8229	-47.2256	-68.1359
	51	-65.8502	-208.026	-147.197	-102.973	-64.3438	-102	-100.384	-181.369	-645.849	-71.2322	-422.365	-207.099	-163.662	-25.2539	-48.6228	-69.2943
	51.25	-67.6565	-209.662	-145.484	-106.35	-64.1333	-104.369	-104.42	-182.434	-651.725	-71.5955	-422.984	-208.739	-164.574	-26.7205	-50.5049	-73.8507
	51.5	-67.5976	-211.518	-144.522	-109.294	-63.4484	-108.424	-106.889	-178.453	-652.769	-72.3665	-402.245	-211.01	-164.143	-29.0175	-54.5858	-75.6764
	51.75	-65.7785	-213.532	-141.723	-110.984	-64.1997	-113.823	-108.342	-174.412	-653.808	-72.6562	-395.285	-213.364	-164.333	-32.282	-56.2604	-75.6024
	52	-67.1036	-215.524	-140.16	-113.583	-65.089	-115.333	-108.526	-173.755	-667.271	-74.5928	-402.567	-214.36	-164.172	-34.609	-56.6186	-77.8578
	52.25	-66.5618	-217.288	-139.288	-118.079	-66.3953	-116.113	-110.481	-172.606	-679.969	-76.854	-425.399	-217.296	-165.413	-35.0213	-57.9148	-80.3281
	52.5	-68.079	-219.343	-136.661	-120.702	-68.4618	-119.629	-113.02	-172.33	-683.682	-78.0084	-432.782	-217.854	-169.635	-36.1606	-58.5779	-87.2504
	52.75	-70.6844	-222.881	-139.82	-123.18	-68.8627	-125.661	-113.586	-171.305	-682.205	-79.1171	-419.257	-219.312	-172.25	-34.1701	-59.6773	-94.7564
	53	-70.4114	-226.751	-143.063	-128.128	-69.4332	-130.968	-115.739	-166.175	-684.747	-79.6904	-432.734	-224.024	-171.215	-29.6086	-62.6138	-94.1133
	53.25	-72.4512	-227.496	-142.359	-132.522	-72.5016	-128.875	-117.071	-163.587	-693.699	-81.4616	-434.956	-227.906	-170.097	-28.4494	-65.2872	-88.8128
	53.5	-74.5429	-228.805	-140.883	-135.378	-75.7414	-126.565	-114.079	-165.499	-701.902	-82.6256	-418.73	-230.238	-169.146	-29.4867	-68.1681	-85.2753
	53.75	-77.3998	-230.165	-138.48	-141.46	-78.7614	-127.463	-111.705	-164.512	-710.253	-82.8402	-419.166	-231.015	-167.854	-30.956	-70.4387	-86.7216
	54	-78.9537	-233.094	-136.371	-147.255	-79.5434	-130.566	-113.17	-160.724	-716.584	-83.4666	-425.821	-230.329	-167.378	-33.2291	-73.3607	-88.8365
	54.25	-77.3029	-236.535	-137.206	-152.105	-80.2482	-133.603	-116.634	-160.087	-727.497	-86.0061	-429.282	-230.844	-169.306	-32.538	-76.4273	-89.8822
	54.5	-82.2603	-240.229	-137.562	-155.715	-79.2125	-136.632	-120.066	-162.762	-740.075	-87.7621	-436.584	-234.889	-168.574	-30.7797	-79.3276	-91.3276
	54.75	-88.5573	-247.13	-141.125	-161.182	-79.631	-141.074	-123.516	-163.293	-739.904	-88.432	-443.352	-238.397	-164.238	-31.4835	-82.7444	-92.5468
	55	-89.564	-250.503	-144.718	-166.198	-82.8238	-146.214	-128.656	-163.604	-738.276	-90.9921	-461.478	-240.286	-165.147	-32.6517	-85.7809	-95.1823
	55.25	-91.5045	-253.795	-145.398	-172.707	-87.055	-151.404	-133.765	-163.752	-740.423	-93.3258	-486.517	-240.286	-169.684	-32.667	-89.0393	-98.3258
	55.5	-92.3579	-257.043	-140.367	-182.484	-89.6714	-161.383	-139.706	-165.058	-742.822	-94.2938	-475.466	-242.833	-171.153	-32.3428	-93.7114	-96.2455
	55.75	-88.7862	-260.11	-137.161	-191.776	-90.096	-169.602	-145.287	-166.764	-749.044	-95.8682	-460.907	-248.037	-171.853	-33.1458	-98.9107	-94.1445
	56	-90.8026	-266.817	-137.657	-200.133	-90.9313	-178.397	-148.517	-168.354	-761.413	-97.4279	-472.006	-251.427	-173.908	-33.8295	-105.891	-97.5075
	56.25	-95.1081	-276.197	-141.48	-206.77	-94.2989	-196.197	-152.254	-170.578	-779.907	-97.3981	-481.676	-253.838	-177.319	-35.1052	-113.49	-102.592
	56.5	-95.9348	-285.477	-145.492	-213.7	-101.933	-203.28	-157.406	-173.593	-799.378	-97.4125	-490.502	-256.586	-183.836	-36.9146	-118.665	-105.284
	56.75	-97.2642	-292.731	-147.304	-225.524	-107.442	-208.872	-166.694	-180.446	-819.922	-98.391	-485.582	-259.278	-190.581	-37.9667	-123.532	-107.41
	57	-99.6285	-299.296	-151.075	-243.675	-107.92	-220.599	-174.453	-182.409	-825.183	-101.034	-474.035	-261.434	-192.39	-37.9026	-130.95	-108.42
	57.25	-102.391	-304.797	-155.345	-261.896	-109.895	-236.048	-180.252	-182.682	-839.524	-103.42	-498.752	-264.665	-195.299	-39.2784	-137.801	-114.751
	57.5	-109.246	-314.348	-161.397	-269.914	-112.087	-252.378	-187.266	-184.395	-857.628	-106.3	-518.48	-269.461	-201.942	-41.0409	-146.979	-123.119
	57.75	-122.011	-324.648	-168.362	-280.292	-117.379	-267.925	-195.021	-188.372	-857.888	-110.243	-523.403	-276.006	-207.392	-43.1258	-155.711	-124.3
	58	-133.766	-330.586	-172.463	-293.127	-123.301	-287.575	-203.88	-194.281	-874.095	-113.214	-543.471	-282.177	-213.747	-45.412	-166.971	-127.775
	58.25	-142.606	-339.778	-175.852	-305.769	-130.453	-311.081	-214.186	-202.024	-899.327	-114.94	-546.866	-292.59	-215.285	-48.0292	-178.829	-131.48
	58.5	-149.882	-348.986	-183.315	-321.96	-138.418	-335.363	-224.354	-209.837	-917.195	-117.823	-555.186	-299.166	-215.136	-49.5281	-195.669	-135.006
	58.75	-163.052	-365.232	-191.755	-341.351	-146.052	-373.76	-239.116	-217.085	-947.181	-123.374	-583.761	-300.074	-223.592	-50.7761	-212.489	-149.638
	59	-178.87	-382.266	-200.345	-362.871	-153.22	-409.046	-252.128	-230.175	-972.525	-129.793	-593.801	-305.708	-228.131	-53.0896	-230.224	-163.147
	59.25	-197.531	-399.647	-209.052	-384.427	-159.297	-453.349	-266.581	-247.289	-1001.11	-134.877	-594.536	-314.405	-235.865	-54.342	-250.626	-165.757
	59.5	-194.241	-414.798	-217.637	-416.06	-166.593	-506.089	-284.489	-260.435	-1035.41	-136.379	-605.714	-321.733	-247.527	-56.8426	-273.859	-168.909
	59.75	-203.127	-434.99	-231.194	-449.989	-177.334	-576.448	-302.82	-274.499	-1073.55	-140.208	-626.864	-331.735	-254.397	-60.1647	-300.452	-180.664
	60	-223.239	-461.635	-248.999	-481.614	-184.281	-670.254	-320.909	-287.887	-1124.4	-146.963	-651.947	-340.419	-253.013	-63.5392	-334.771	-191.491
	60.25	-245.915	-483.966	-268.614	-510.885	-190.715	-781.065	-339.448	-310.508	-1167.96	-153.272	-678.606	-346.452	-256.307	-71.6046	-372.921	-205.814
	60.5	-259.369	-509.515	-290.919	-546.721	-199.621	-915.573	-361.363	-330.959	-1219.14	-158.31	-706.449	-355.533	-266.075	-81.9884	-417.076	-230.639
	60.75	-270.715	-541.308	-319.325	-590.604	-213.056	-1134.17	-388.571	-357.397	-1253.96	-166.012	-737.735	-364.899	-279.332	-83.8455	-465.793	-255.572
	61	-290.278	-574.024	-352.219	-633.738	-225.352	-1407.71	-418.32	-379.629	-1310.79	-177.775	-758.762	-378.272	-297.423	-84.966	-520.162	-280.89
	61.25	-322.293	-612.312	-394.719	-686.923	-233.375	-1564.88	-454.918	-395.112	-1397.78	-188.351	-786.723	-391.426	-308.438	-96.0942	-593.496	-304.635
	61.5	-345.066	-663.541	-434.704	-747.249	-246.604		-489.289	-423.481	-1476.58	-198.545	-827.673	-403.852	-312.565	-106.402	-696.506	-336.922
	61.75	-367.369	-718.28	-490.05	-810.611	-263.598		-531.322	-468.564	-1578.36	-210.925	-872.031	-422.062	-324.889	-117.553	-818.46	-374.587
	62	-382.548	-776.463	-560.395	-864.877	-279.665		-579.457	-509.783	-1635.52	-226.246	-911.105	-443.987	-340.976	-133.696	-889.22	-409.848
	62.25	-408.454	-840.94	-638.522	-947.363	-306.165		-635.531	-560.079	-1746.73	-240.124	-946.924	-466.203	-357.08	-155.333	-943.482	-432.765
	62.5	-435.604	-918.366	-731.969	-1030.72	-330.022		-702.428	-614.518	-1821.41	-257.36	-980.236	-486.996	-374.824	-187.43
	62.75	-474.649	-1011.76	-861.536	-1138.7	-348.945		-779.929	-682.804	-1922.66	-275.789	-1025.29	-520.498	-392.863	-215.627
	63	-515.005	-1129.99	-1008.54	-1253.2	-370.432		-871.947	-764.738	-2098.25	-295.755	-1078.97	-553.016	-411.741	-247.15
	63.25	-560.232	-1269.87	-1261.84	-1383.08	-395.635		-974.097	-872.101	-2299.39	-321.255	-1138.67	-589.558	-438.684	-288.243

[truncated: 6 more sheets: Supplementary Figure 6d, Supplementary Figure 15b,e, Supplementary Figure 16a-c, Supplementary Figure 16d, Supplementary Figure 16e-i, Sheet2]
